# Supplementary material for: Mycotoxins of Concern in Children and Infant Cereal Food at European Level: Incidence and Bioaccessibility
Source: Toxins (Basel). 2022 Jul 15;14(7):488. doi: 10.3390/toxins14070488 (PMC9317499; doi:10.3390/toxins14070488)
Supplement: Supplementary file 1 [file toxins-14-00488-s001.zip]

Archive with 1 entries (1 files):
- toxins-1760726-supplementary.pdf
